# Supplementary material for: Comparative analysis of supervised and self-supervised learning with small and imbalanced medical imaging datasets
Source: Sci Rep. 2025 Sep 2;15:32345. doi: 10.1038/s41598-025-99000-0 (PMC12405560; doi:10.1038/s41598-025-99000-0)
Supplement: Supplementary file 1 — Supplementary Information 1. [file 41598_2025_99000_MOESM1_ESM.csv]

ADNI Image_Data_ID used for the experiments					ADNI Image_Data_ID removed because the images where corrupted
I13722					I424987
I28561					I142384
I55275					I47811
I114210					I135611
I144446					I59843
I144447					I191337
I173732					I379681
I13721					I35210
I28560
I55276
I114209					ADNI Image_Data_ID removed because the images were duplicated
I173739					I58423
I238628					I70013
I303067					I41449
I863056
I1221051
I14437
I29705
I55771
I114997
I143221
I173460
I14438
I29706
I114996
I143220
I173461
I240808
I304792
I371997
I423203
I569631
I15948
I32909
I60124
I116575
I147113
I15949
I32910
I116574
I147114
I33171
I116119
I16391
I16390
I33170
I116120
I18211
I37161
I64466
I116764
I149924
I185090
I18210
I37162
I64465
I116763
I149923
I185093
I243903
I322440
I23591
I49010
I88804
I23590
I49011
I88805
I25952
I49023
I78379
I124843
I25953
I49024
I78380
I124844
I26170
I54260
I26171
I30875
I60268
I84436
I130789
I30874
I60267
I84437
I130790
I829296
I1140407
I40083
I70096
I99432
I166431
I40082
I70097
I99431
I136592
I136591
I166429
I233432
I287488
I361330
I418023
I491258
I888008
I1236679
I254579
I273216
I290926
I391153
I573756
I1075136
I257274
I274577
I297354
I340044
I395109
I259658
I274826
I299157
I346114
I397605
I573592
I788894
I260579
I277129
I301753
I398526
I575601
I346236
I358612
I372814
I398678
I835740
I988538
I1270100
I840235
I1167388
I861965
I1229529
I892212
I1255474
I1017836
I1151456
I1249336
I1514449
I1226294
I1154566
I1430377
I863251
I1178908
I1255144
I965015
I973278
I974338
I977365
I1001084
I1185102
I1227039
I1012896
I1205679
I1043769
I1083042
I1254307
I1427086
I1456305
I1483860
I1495816
I11645
I26116
I45004
I98933
I143295
I11646
I26115
I45003
I98932
I143296
I16992
I35240
I36118
I57021
I64128
I112818
I116549
I155040
I155059
I196443
I266980
I16991
I36117
I112817
I116548
I155038
I155058
I196444
I266979
I47507
I77589
I83444
I118313
I23572
I47508
I77590
I83445
I118314
I43188
I76567
I102672
I140378
I43189
I76568
I102671
I140379
I17505
I25790
I44485
I75182
I119098
I207800
I266902
I337725
I25791
I44486
I75183
I119099
I207804
I266907
I337717
I561269
I17794
I25816
I25865
I25817
I25866
I17867
I31252
I17868
I30064
I23468
I44455
I71755
I118483
I217897
I217892
I267549
I336755
I23469
I71754
I118482
I267546
I336753
I395974
I552101
I249408
I265126
I289849
I336210
I389364
I542294
I248518
I264984
I293812
I335304
I390350
I268916
I286457
I311254
I349322
I405707
I574352
I279473
I298511
I319635
I362890
I281885
I303084
I326302
I361293
I416632
I639536
I287990
I310928
I336553
I322002
I346361
I362016
I394331
I12616
I28050
I53700
I106387
I12617
I28051
I53701
I106388
I36411
I37761
I69912
I69921
I91605
I91614
I135827
I135849
I166158
I36412
I37762
I69913
I69922
I91606
I91615
I135828
I166157
I955206
I1291745
I37270
I38482
I71869
I71878
I91623
I91625
I91633
I136457
I136486
I166407
I664578
I37271
I38483
I71870
I71880
I91624
I136458
I136487
I166406
I664580
I42344
I77664
I103430
I144062
I42345
I77665
I103431
I144063
I925944
I1064236
I1244513
I902659
I1060837
I1428189
I942907
I1084935
I916119
I1060804
I1244529
I937847
I1081546
I983493
I1327191
I986872
I1342528
I1011962
I1344288
I154019
I154018
I156154
I156155
I205837
I156156
I205835
I157179
I157180
I283910
I319209
I957745
I915862
I940882
I1132797
I1281631
I1501111
I898881
I985197
I1160021
I998447
I1170118
I1009810
I238538
I253521
I308380
I274419
I642412
I290409
I312873
I336710
I365237
I418174
I665222
I296876
I914397
I1166752
I1225000
I297694
I313947
I368891
I377214
I421361
I784921
I296784
I314138
I375165
I990113
I296864
I340740
I368949
I369617
I308179
I360331
I373412
I390455
I1189178
I1221673
I12327
I27395
I49507
I104827
I12328
I27394
I49506
I104828
I13004
I27049
I13003
I27048
I12963
I12962
I15323
I32171
I55142
I111593
I145394
I191657
I371705
I15324
I32172
I55143
I111594
I145393
I191659
I371702
I16024
I32938
I56836
I111028
I149716
I188697
I16023
I32937
I56835
I111029
I149715
I188695
I17400
I36344
I60877
I112894
I148261
I17401
I36345
I60876
I112895
I148260
I191339
I31576
I56821
I88876
I32029
I56822
I88877
I907767
I1224468
I899473
I1072377
I907712
I1072841
I1254369
I948081
I1152910
I1299912
I969431
I1002374
I1037394
I1491025
I1039134
I1346790
I1037417
I1254386
I1440034
I1481579
I820302
I1173060
I820315
I1172863
I1000691
I1359936
I1194377
I1194293
I1359954
I1261605
I1256802
I1263249
I1426627
I1285276
I1435744
I1446304
I1458511
I262075
I296616
I320521
I266626
I296884
I315801
I348162
I273497
I296640
I316621
I353124
I408994
I580979
I301391
I321526
I343575
I422891
I306067
I327944
I348651
I382180
I258946
I272543
I300353
I341970
I396531
I269274
I288739
I306123
I347146
I401664
I569607
I280784
I297110
I322353
I359781
I412890
I300337
I317432
I343284
I363191
I343920
I358058
I372597
I400430
I345558
I345557
I958011
I966268
I1332407
I983428
I996377
I1029584
I1224869
I1329968
I1045619
I10590
I24016
I42623
I95362
I139123
I167931
I10591
I24018
I24017
I42622
I42624
I95361
I139122
I167930
I167928
I12466
I27210
I51110
I104454
I142667
I173062
I27209
I51112
I51111
I104453
I104452
I142666
I173061
I17633
I17632
I37449
I60828
I17631
I37448
I37447
I60827
I17668
I38973
I64485
I116498
I17669
I38974
I64486
I64484
I116499
I44827
I27056
I58191
I85022
I132051
I161155
I207546
I27057
I58190
I85023
I132052
I161154
I207551
I844181
I1184047
I895056
I1142366
I1264767
I1485104
I1223029
I1342083
I1484349
I1236085
I987370
I1158135
I929044
I1135165
I1251421
I942773
I1263811
I974673
I996485
I1002815
I1003993
I1186737
I1004030
I1032282
I1195981
I27607
I53518
I78349
I124649
I159930
I27608
I53519
I78348
I124650
I28111
I54958
I81676
I126423
I160489
I215918
I28110
I54957
I81675
I126424
I160488
I215913
I35190
I58968
I87447
I133459
I35191
I58969
I87448
I133460
I885655
I1195083
I1479560
I828694
I1146857
I1464695
I958727
I1287192
I9487
I18233
I34644
I86850
I162251
I209535
I9488
I18234
I34643
I162250
I209543
I11370
I135609
I166285
I215697
I11371
I41045
I91583
I135610
I166286
I215698
I10933
I20659
I40995
I93249
I137015
I166618
I216139
I10934
I20658
I40994
I93248
I137014
I166617
I216138
I28044
I54856
I104862
I143706
I172501
I234766
I28043
I54857
I104861
I143707
I172500
I14392
I30249
I54056
I105405
I14393
I30248
I54057
I105406
I23845
I46866
I75553
I120658
I23846
I46867
I75552
I120657
I37145
I89333
I135046
I37146
I89332
I135047
I30542
I56169
I84145
I131030
I30543
I56168
I84144
I131029
I37859
I67541
I89543
I137191
I37858
I67540
I89544
I44778
I74137
I98767
I139357
I44777
I74136
I98766
I139358
I23231
I44208
I76494
I23232
I44207
I76493
I24249
I47780
I74852
I120668
I157191
I204481
I24247
I47781
I74851
I120667
I157192
I204485
I49181
I80039
I122030
I158102
I49180
I80040
I122031
I158101
I31239
I30618
I57376
I90317
I30617
I57378
I90316
I133027
I12267
I49828
I15994
I32870
I32868
I57770
I111622
I34009
I34007
I62855
I111698
I20142
I36178
I62314
I90231
I229142
I246870
I261923
I300744
I370601
I460843
I248875
I263858
I297850
I234915
I251326
I270406
I305145
I371756
I255985
I274093
I337982
I292598
I391163
I302553
I321201
I282642
I303247
I325230
I362228
I414950
I879552
I1196891
I949029
I881980
I881981
I1025881
I1225896
I944327
I974943
I1174901
I981036
I1181388
I993285
I1193762
I1193770
I992208
I1061844
I1259263
I1058589
I1154769
I1157199
I1295274
I56699
I108755
I145818
I56700
I108756
I145819
I38569
I116025
I38570
I66498
I116024
I919238
I1058029
I19155
I41119
I67795
I116001
I153203
I189612
I19156
I41118
I67796
I116000
I153204
I189610
I19258
I40565
I66961
I116246
I153190
I189587
I19259
I40566
I66960
I116247
I153191
I189582
I25026
I51202
I76799
I25025
I51201
I76800
I120217
I25013
I52201
I80844
I119498
I157857
I196517
I25012
I52202
I80843
I119497
I157858
I196520
I943663
I1262194
I1262195
I28502
I56093
I84086
I131130
I160288
I204429
I28501
I56095
I84085
I131129
I160289
I204433
I55901
I90192
I129095
I30220
I38607
I73728
I97398
I137090
I38606
I73729
I97399
I137089
I38617
I69317
I97386
I136949
I38616
I69316
I97385
I136950
I38593
I73098
I98661
I136936
I38594
I73096
I98662
I136937
I40114
I72979
I93695
I93697
I137062
I40543
I72978
I93696
I137063
I956358
I1280292
I957065
I971748
I1320538
I984807
I1165491
I1320212
I996786
I1174125
I1045204
I1233828
I1345109
I1147596
I1457246
I1056281
I964899
I948826
I950885
I961497
I964917
I988748
I1188738
I1019265
I1037228
I1090449
I1159023
I1174356
I1182968
I984343
I957103
I1165397
I1334439
I958275
I1349605
I973656
I991861
I1211451
I1059028
I850396
I13152
I26923
I51120
I145486
I198299
I240222
I51121
I900932
I14768
I56879
I108019
I281467
I56878
I14861
I33976
I57065
I106120
I169076
I227049
I306083
I41158
I927511
I1255836
I1518314
I833977
I833978
I824980
I870102
I1237590
I1494796
I861838
I874809
I940645
I944650
I1304645
I973541
I1214909
I1214910
I992628
I1384597
I1462576
I1478584
I1478784
I1478765
I1490106
I1494601
I1514928
I1514753
I873878
I873879
I923444
I1265863
I915902
I1243833
I949924
I1274602
I959644
I959645
I1286970
I980386
I1347994
I986709
I1354011
I989129
I1371438
I1008726
I1177833
I1219607
I1358529
I1219675
I1359836
I1373547
I26642
I49305
I81763
I126241
I165881
I209047
I311334
I311329
I26641
I49304
I81764
I126242
I165882
I209048
I38022
I41845
I71034
I88469
I139452
I176995
I224500
I362561
I362567
I38023
I41844
I71035
I88468
I139457
I176996
I224504
I424991
I43812
I71185
I95039
I138987
I176986
I225690
I38953
I95038
I138989
I176979
I992839
I1029891
I27782
I56740
I82985
I27783
I56739
I82984
I290819
I309724
I337991
I366387
I419431
I659911
I376929
I948808
I1272868
I874273
I1011188
I1480313
I1011216
I1480362
I1480363
I1036122
I1033265
I1480184
I1469940
I939835
I932015
I1267882
I892747
I1250826
I892735
I992757
I958916
I1006805
I1009372
I1032324
I1446679
I1461224
I1470229
I1469708
I1469854
I974164
I992246
I998049
I1031067
I1051051
I1049350
I1162191
I1162188
I14795
I30329
I14794
I30328
I15441
I55721
I110431
I146828
I15440
I55720
I110432
I146827
I18590
I18589
I40100
I70362
I116304
I153913
I40099
I70361
I116305
I153914
I27724
I54467
I82831
I27723
I54466
I82830
I31678
I55638
I86750
I86751
I31679
I55639
I30472
I57616
I30473
I57614
I32806
I58423
I86771
I86770
I109873
I135529
I32807
I135530
I44943
I46457
I76299
I76300
I76331
I99944
I146816
I168281
I168299
I44944
I46458
I76332
I99943
I100004
I146815
I168285
I54220
I81701
I81702
I106643
I54221
I106642
I953644
I979816
I979935
I986502
I1013527
I1014522
I1019224
I1024384
I1220298
I10818
I20035
I42634
I166653
I138224
I10819
I20034
I42635
I166645
I305995
I11398
I27158
I49245
I101138
I140907
I302425
I173885
I225441
I11399
I27157
I49244
I140906
I173881
I302426
I33576
I33575
I25255
I49288
I78226
I125200
I157296
I287097
I287104
I25254
I49287
I78227
I125201
I157295
I287092
I287095
I411284
I776224
I748891
I289561
I310187
I341921
I366942
I420368
I289659
I368415
I969812
I982856
I1028011
I1092240
I879209
I923016
I1415454
I939884
I1400194
I970020
I1335384
I980928
I1226508
I1355445
I992776
I1353787
I1020512
I1060030
I1387539
I1054709
I1387180
I1064839
I1387553
I1237740
I1438743
I14623
I14624
I14122
I29417
I54485
I105008
I1485506
I15347
I31215
I57582
I145868
I190823
I240574
I322851
I375049
I493357
I16627
I31837
I16377
I34098
I57188
I108796
I20370
I41122
I62359
I114885
I152986
I23350
I71123
I117987
I194712
I55704
I37848
I88979
I220326
I284251
I359023
I415628
I665351
I38467
I70113
I90037
I135218
I165814
I222009
I360825
I415160
I711042
I958094
I1280798
I982444
I977140
I977141
I1123765
I1304066
I1092329
I1120772
I1281547
I957994
I944155
I945601
I1122101
I1281566
I1015823
I1320573
I1047168
I1344400
I1029553
I1038941
I1261558
I1069428
I17176
I17177
I15564
I35356
I36310
I17639
I33704
I57433
I111737
I111738
I111747
I146765
I181028
I17205
I33703
I54322
I57474
I146764
I181022
I20487
I37834
I62817
I114943
I435634
I435637
I19546
I20488
I37833
I37865
I62816
I63908
I114944
I113409
I153373
I185557
I17906
I37399
I61949
I113410
I153372
I185554
I118807
I118806
I25171
I49319
I76848
I135509
I135508
I37340
I37341
I66830
I88931
I25444
I99698
I168411
I168410
I25445
I99697
I168409
I12355
I14379
I28531
I28573
I53879
I53895
I105300
I105335
I142878
I143006
I172291
I12356
I14380
I28530
I28572
I53878
I53896
I105299
I105334
I142879
I143005
I172285
I111824
I111825
I18896
I40945
I69267
I18895
I40946
I40946
I69268
I54603
I79439
I79456
I128194
I128221
I54593
I54602
I79438
I79457
I128192
I128222
I11203
I11101
I12459
I11806
I12294
I12313
I15366
I16150
I15821
I15556
I16090
I19021
I322059
I350824
I316547
I348299
I350743
I24827
I11566
I24826
I298714
I267862
I267860
I158205
I349457
I392942
I158204
I349467
I392932
I576772
I166068
I166067
I266209
I289592
I310244
I350052
I398577
I1153584
I267706
I285318
I302616
I346749
I400001
I291223
I323797
I347082
I295960
I316008
I342050
I342043
I367098
I423655
I300042
I322374
I322377
I342227
I342218
I369937
I423920
I342341
I358903
I370078
I341795
I358859
I395983
I342284
I353270
I364937
I392404
I342917
I369267
I347408
I348487
I360701
I373019
I398914
I10043
I28470
I40538
I105091
I135422
I165858
I226123
I10042
I28471
I40537
I105090
I135421
I226129
I15674
I15673
I14093
I36773
I57000
I104026
I143874
I143884
I173502
I235335
I14092
I15960
I36774
I104027
I143875
I143885
I173508
I235341
I14561
I16523
I30779
I31696
I60900
I60917
I109772
I110025
I14560
I16524
I30780
I31695
I60899
I60916
I109773
I110026
I16666
I35969
I57297
I113517
I16667
I35968
I57293
I113516
I19658
I20681
I38877
I38876
I41256
I49328
I76478
I76514
I99451
I100663
I137874
I138316
I41255
I49329
I76477
I76515
I99450
I100662
I138317
I367563
I379689
I14524
I31719
I31721
I54067
I105175
I144521
I14525
I31720
I54066
I105174
I144522
I14848
I33201
I107814
I144139
I14849
I33200
I107815
I144138
I16133
I38359
I62810
I113652
I147375
I16134
I38358
I62809
I113653
I29381
I89166
I129393
I29380
I29382
I89165
I129392
I35211
I63218
I87821
I139222
I35209
I63219
I87822
I139220
I13454
I28116
I52767
I104734
I142686
I179768
I13455
I28067
I52768
I142687
I179765
I11633
I23890
I45177
I100807
I139471
I23891
I45178
I100806
I139472
I11335
I25061
I42804
I95116
I142699
I174687
I235735
I235736
I11334
I25062
I42805
I95117
I142700
I174688
I235731
I365080
I417185
I13436
I26605
I13437
I26604
I47810
I13550
I27222
I53717
I104262
I142725
I13551
I14339
I29207
I54428
I109882
I14338
I29206
I54429
I109880
I14815
I29960
I55414
I106255
I29959
I55413
I106254
I15474
I31189
I55827
I109338
I15473
I31190
I55826
I109337
I264213
I285010
I330167
I401076
I278515
I336201
I308400
I308417
I12584
I28089
I104847
I142514
I12583
I28088
I53629
I142515
I14916
I32626
I57391
I109470
I14917
I32627
I57395
I14224
I14223
I14178
I29637
I29636
I54627
I104632
I143203
I14176
I54628
I104631
I143202
I17816
I39406
I17815
I39407
I150902
I25113
I51635
I25112
I51636
I31702
I56062
I84304
I129029
I159958
I208651
I31701
I56063
I84305
I129028
I159959
I208656
I942799
I926793
I1246441
I929121
I1266559
I1366966
I915810
I1222159
I1271678
I1242424
I839474
I1101652
I1170869
I1475753
I851352
I1170887
I1472512
I887923
I1116406
I1229464
I935952
I1264670
I1523003
I974280
I974714
I1331108
I1018387
I1072748
I1324187
I1116063
I916365
I1348108
I874879
I1252024
I892759
I1256135
I899030
I900796
I1284408
I916399
I1304804
I917090
I925573
I930689
I944772
I945134
I951181
I946980
I1167318
I1299334
I947540
I1304737
I1348596
I986205
I987768
I992584
I1349784
I997533
I1381875
I998437
I998432
I1352191
I1008547
I1346152
I1031685
I1040036
I1040031
I1175356
I1175362
I1239535
I1240482
I1398870
I1275415
I1428762
I1327456
I1340855
I1056183
I1092019
I1231978
I982345
I1332317
I923853
I893552
I1500470
I1043570
I1486832
I874865
I1491890
I880643
I1192854
I1475933
I884964
I1209877
I1476589
I1252687
I1515308
I921879
I1256397
I1182315
I1332469
I1016136
I1332450
I1021968
I1022057
I1023542
I1335865
I1344417
I1044538
I1046901
I1360551
I1045984
I1227239
I1360295
I1046736
I1226810
I1343715
I1048378
I1343754
I1291638
I1428390
I1467526
I831065
I989320
I1270020
I40503
I71097
I108155
I135395
I40502
I71096
I108154
I135396
I166844
I223895
I286514
I361615
I418013
I495940
I878146
I1255412
I938767
I1021530
I1252848
I912447
I1235535
I944379
I1423364
I11606
I11605
I11604
I25942
I45703
I103935
I25943
I45704
I103934
I17681
I19615
I36454
I38248
I66062
I66117
I113295
I116286
[truncated: 718 more rows]
